# Supplementary material for: Tolerability on Serious Adverse Events of First-Line Bevacizumab and Cetuximab for RAS Wild-Type Metastatic Colorectal Cancer: A Systematic Review and Meta-Analysis
Source: Healthcare (Basel). 2022 Jan 23;10(2):217. doi: 10.3390/healthcare10020217 (PMC8871808; doi:10.3390/healthcare10020217)
Supplement: Supplementary file 1 [file healthcare-10-00217-s001.zip]

Archive with 1 entries (1 files):
- healthcare-1533555-supplementary.pdf
